# Supplementary material for: Bidirectional Relationship Between Nutrition and Mental Health and Its Impact on the Health of Canadian Immigrants: An Integrative Review
Source: Healthcare (Basel). 2025 Apr 8;13(8):850. doi: 10.3390/healthcare13080850 (PMC12027039; doi:10.3390/healthcare13080850)
Supplement: Supplementary file 1 [file healthcare-13-00850-s001.zip]

Archive with 1 entries (1 files):
- healthcare-3536864-supplementary.pdf
